# Supplementary material for: Evaluation of Pulsed Alternating Wavelength System Lighting on the Welfare Quality and Serotonin Turnover of Commercial Laying Hens Throughout a Lay Cycle
Source: Animals (Basel). 2026 Jan 13;16(2):241. doi: 10.3390/ani16020241 (PMC12838284; doi:10.3390/ani16020241)
Supplement: Supplementary file 1 [file animals-16-00241-s001.zip]

Archive with 2 entries (1 files):
- animals-4057482-supplementary/
- animals-4057482-supplementary/DK21-03 WQLayerPAWSSupplementalTable1.pdf
